# Supplementary material for: ONCOR: design of the Dutch cardio-oncology registry
Source: Neth Heart J. 2020 Nov 17;29(5):288–94. doi: 10.1007/s12471-020-01517-8 (PMC8062648; doi:10.1007/s12471-020-01517-8)
Supplement: Supplementary file 1 — Medication risk scores [file 12471_2020_1517_MOESM1_ESM.xlsx]

## Sheet: Agents
Class	Treatment/Drugs	Incidence CTRCD	CRS Classification	Other manifestations of cardiotoxicity	Notes	Therapeutic indication
Alkylating Agents	Cyclophosphamide (Endoxan) - High dose	7-28%	4	Pericarditis; Myocarditis; Cardiac tamponade;	Hig dose: >1.5g/m²/day	Leukemias; Lymphomas; Various solid tumours;	1-4
	Cyclophosphamide (Endoxan) - Low dose	<1%	0		Low dose: 1.5g/m²/day	breast cancer	1-4
	Ifosfamide (Ifex)	<1%	0	Arrhythmias; STT-wave changes;	Reported incidence of HF in patients treated with anthracyclines: 0-17%	Leukemias; Lymphomas; Various solid tumours;	5-7
	Bendamustine	<1%	0	Arrhythmias (5%);		Chronic lymphatic leukemia; Non-Hodgkin lymphoma; Multiple myeloma;	8
	Busulfan (Busilvex)	<1%	0	Endomyocardial fibrosis (case report);		Pre-stem cell transplantation;	9
	Carboplatin (Carbosin)	<1%	0	Coronary spasm (case report);		Ovarian cancer; Small cell lung carcinoma;	9, 10
	Carmustine (BCNU)	<1%	0	Chest pain; Hypotension; Sinus tachycardia;		Brain cancer; Pre-stem cell transplant;	9
	Cisplatin	<1%	0	Endothelial injury; Arterial thrombosis; Vascular fibrosis;		Germ cell tumors; Ovarian cancer; Lymphomas; Lung cancer; Sarcomas;	9, 10
	Melphalan (Alkeran)	<1%	0	Atrial fibrillation; Supraventricular tachycardia;	Cardiotoxic when administered in combination with fludarabine	Pre-stem cell transplant;	11, 12
Anthracyclines	Doxorubicin (Adriamycin)	3-48%	4		Dose-related;	Breast cancer; Leukemias; Lymphomas; Gastric tumour; Lung cancer; Ovarian cancer; Sarcomas;	13, 14
	Epirubicin	0.9-11.4%	4		Dose-related;	'	15, 16
	Idarubicin (Zavedos)	5-18%	4		Dose-related;	'	17
	Daunorubicin (Cerubidine)	1,2-9,9%	2	Cardiac arrhythmias; Myocardial ischemia; ST-T wave abnormalities;	Dose-related;	'	18, 19
	Mitoxantrone	4,1-5,3%	2		Dose-related;	'	20, 21
Antimetabolites	Clofarabine (Evolta)	0-27%	4			Acute lymphatic leukemia;	4, 22-24
	5-Fluorouracil	<1%	4*	* High incidence (0,6-19%): Angina pectoris; Acute myocardial infarction; Coronary vasospasm; (0,55-19%)		Gastro-intestinal tumours; Breast cancer; Cervix cancer;	25, 26
	Capecitabine (Xeloda)	<1%	4*	* High incidence (0,6-19%): Angina pectoris; Acute myocardial infarction; Coronary vasospasm; (0,55-19%)		Gastro-intestinal tumours; Breast cancer;	25, 26
	Azaciditine	<1%	0	Pericardial effusion; Myocarditis;		Myelodysplastic syndrome; Leukemias;	27-29
	Cladribine (Leustatin)	<1%	0			Hairy cell leukemia; Chronic lymphatic leukemia;	9, 30
	Cytarabine (AraC)	<1%	0	Pericarditis, progressing to pericardial effusion and cardiac tamponade;		(Non) Hodgkin lymphoma; Acute leukemia;	9. 31
	Fludarabine (Fludara)	<1%	0	Hypotension; Chest pain;	Cardiotoxic when administered in combination with melphalan	Pre-stem cell transplant;	32
	Gemcitabine	<1%	0	Cardiac arrhythmias (0.7-1.4%); Exsudative pericarditis (0.2%)		Non-small cell lung cancer; Bladder cancer; Breast cancer; Ovarian cancer;	33
	Mercaptopurine (Xaluprine)	<1%	0	No reports in literature		Acute and chronic leukemia; Inflammatory bowel disease;
	Pentostatin	<1%	0	Case reports on cardiac complications;		Hairy cell leukemia; Chronic lymphatic leukemia;	34
Antitumor antibiotics	Mitomycin C	<1%	0		Reported incidence of HF in patients treated with anthracyclines: 2-15%	Gastro-intestinal tumours; Bladder cancer;	4, 35
	Bleomycin	<1%	0	Pericarditis; Endothelial dysfunction and accelerated atherosclerosis; Myocardial ischemia;	Dose-related;	Lymphomas; Lung cancer; Germ cell tumours; Squamous cell carcinoma; Gastric cancer; Pancreatic cancer;	36, 37
							37
Biologic response modifiers	Interferon-α	4.4%	1	Arrhythmias and conduction disorders (20%);	Mostly reversible cardiomyopathy, rechallenge is possible;	Lymphomas; Leukemias; Melanoma;	38, 39
	Interleukin-2	<1%	0	Arrhythmias (5-20%); Hypotension; Ischemia (1-4%);		Renal cell carcinoma; Melanoma;	36, 39
Microtubule-targeting drugs	Vinblastine	5-10%	2	Hypertension; Myocardial ischemia;		Lymphomas; Testicular cancer; Breast cancer;	37
	Docetaxel (Taxotere)	1.6-2%	1			Breast cancer; Non-small cell lung cancer; Prostate cancer; Gastric cancer;	40
	Vinorelbine (Navelbine)	1.2%	1	Myocardial ischemia;		Breast cancer; Non-small cell lung cancer;	41
	Eribuline (Halaven)	<1%	0	QT interval prolongation;		Breast cancer; Liposarcoma;	42
	Ixabepilone	<1%	0		More cardiac events when administered in combination with capecitabine;	Breast cancer;	43, 44
	Paclitaxel (Abraxane)	<1%	0	Arrhythmias (4%)	Enhancement of doxorubicin cardiotoxicity;	Ovarian cancer; Breast cancer; Non-small cell lung cancer;	46-47
	Vincristine	<1%	0	Autonomic cardioneuropathy; Myocardial ischemia;		Leukemias; Lymphomas; Breast cancer; Small cell lung cancer;	4
Monoclonal antibody-based	Trastuzumab (Herceptin)	2-28%	4	Vascular thrombosis; Arrhythmia;	Type II dysfunction;	Breast cancer; Gastrointestinal cancers;	48, 49
tyrosine kinase inhibitors	Pertuzumab (Perjeta)	3-7%	2			Breast cancer;	550
	Aflibercept (Zaltrap)	0-1,2%	1	Hypertension (19-44%); Venous thromboembolism;		Colorectal cancer;	51, 52
	Bevacizumab (Avastin)	0-1,6%	1	Hypertension; Arterial thromboembolism (3,8%)		Colorectal cancer; Breast cancer; Non-small cell lung cancer; Renal cell carcinoma; Gynecologic cancers;	53-55
	Alemtuzumab (Lemtrada)	<1%	0	Hypotension;		Relapsing-remitting Multiple Sclerosis	48, 56
	Brentuximab (Adcetris)	<1%	0			Hodgkin lymphoma; Anaplastic large cell lymphoma;	57
	Cetuximab (Erbitux)	<1%	0			Colorectal cancer; Squamous cell carcinoma;	58, 59
	Panitumumab (Vectibix)	<1%	0			Colorectal cancer;	58, 60
	Ramucirumab (Cyramza)	<1%	0	Hypertension; Arterial thromboembolism;		Gastro-intestinal tumours; Non-small cell lung carcinoma;	61, 62
	Rituximab (MabThera)	<1%	0	Hypotension; Infusion related adverse events; Arrhythmias;		non-Hodgkin lymphoma; Leukemias;	48
	Ipilimumab (Yervoy)	<1%	0	Fatal myocarditis; Pericarditis		Melanoma; Renal cell carcinoma;	63, 64
	Nivolumab (Opdivo)	<1%	0	Fatal myocarditis;		Melanoma; Non-small cell lung cancer; Renal cell carcinoma;	64, 65
	Ipilimumab with Nivolumab	<1%	0	Fatal myocarditis;		Melanoma; Renal cell carcinoma;	64, 65
Proteasome inhibitors	Carfilzomib (Kyprolis)	3.8-7%	2	Myocardial infarction (0.8%); Pulmonary arterial hypertension (2%)		Multiple myeloma;	66
	Bortezomib (Velcade)	0.02	1			Multiple myeloma; Mantle cell lymphoma;	67
Small-molecule	Pazopanib (Votrient)	7-13%	4	Hypertension; Thrombosis; Myocardial ischemia; Bradycardia; QT interval prolongation;		Renal cell carcinoma; Soft tissue sarcoma;	68, 69
tyrosine kinase inhibitors	Sorafenib (Nexavar)	4-28%	4	Hypertension; Thrombembolism; Arrhythmias; QT interval prolongation;	Type II dysfunction;	Hepatocellular carcinoma; Renal cell carcinoma; Thyroid carcinoma;	68
	Sunitinib (Sutent)	3-15%	4	Hypertension; Thrombembolism; Arrhythmias; QT interval prolongation;	Type II dysfunction;	Renal cell carcinoma; Gastrointestinal stromal tumour; Pancreatic neuroendocrine tumour;	70-72
	Binimetinib (Mektovi)	1-7%	2			Melanoma;	73-75
	Dabrafenib	8-9%	2	* when combined with trametinib; Venous thrombosis;		Melanoma;	76
	Lenvatinib (Lenvima)	5-7%	2	Hypertension; Arterial and venous thromboembolism;		Thyroid carcinoma;	51, 76
	Ponatinib (Iclusig)	0.08	2	Hypertension; Arterial and venous thromboembolism;		Chronic myeloid leukemia; Acute lymphoblastic leukemia;	77
	Trametinib (Mekinist)	3-7%	2	Hypertension; Venous thromboembolism;		Melanoma;	78, 79
	Afatinib	0.022	1	Hypertension; Arterial and venous thromboembolism;		Non-small cell lung cancer;	76
	Axitinib (Inlyta)	0-1,8%	1			Renal cell carcinoma;	80, 81
	Imatinib (Glivec)	0,2-1,7%	1	Beneficial effects on glucose, cholesterol; Treatment for pulmonary arterial hypertension		Chronic myeloid leukemia; Acute lymphoblastic leukemia;	82-84
	Lapatinib (Tyverb)	1.5-2.2%	1	QT interval prolongation; Myocardial ischemia;	Type II dysfunction;	Breast cancer;	85, 86
	Ceritinib (Zykadia)	<1%	0	QT interval prolongation; Sinusbradycardia;		Non-small cell lung cancer;	87
	Crizotinib (Xalkori)	<1%	0	Sinusbradycardia;		Non-small cell lung cancer;	88
	Ibrutinib (imbruvica)	<1%	0	Atrial fibrillation (3-6%);		Lymphomas;	89
	Dasatinib (Sprycel)	<1%	0	QT interval prolongation; Pulmonary arterial hypertension; Pleural effusion;		Chronic myeloid leukemia;	90
	Regorafenib (Stivarga)	<1%	0	Hypertension; Myocardial ischemia;		Colorectal carcinoma; Gastroinestinal stromal tumour;	91
	Vandetanib (Caprelsa)	<1%	0	QT interval prolongation; Torsades de pointes;		Thyroid carcinoma;	92
	Vemurafenib (Zelboraf)	<1%	0	QT interval prolongation;		Melanoma;	93
Topoisomerase inhibitors	Etoposide (Eposin/Toposin)	<1%	0	Hypotension (1-2%); Acute myocardial infarction; Coronary vasospasm;		Lung cancer; Leukemia;	9
	Teniposide (Vumon)	<1%	0	Hypotension (2%); Arrhythmias;		(non)-Hodgkin lymphoma; Leukemias;	9
Immunosuppressiva	Lenalidomide (Revlimid)	<1%	0	Venous or arterial thromboembolic events;		Multiple myeloma; Mantle cell lymphoma; Myelodysplastic syndrome;	94
	Thalidomide	<1%	0	Venous or arterial thromboembolic events;		Multiple myeloma;	94
Misscellaneous	Estramustine (Estracyt)	<1%	0	Arterial and venous thromboembolic events;		Prostate cancer;	95
	Amsacrine	<1%	0	Atrial and ventricular tachyarrhythmias;		Acute myeloid leukemia;	9
	Anti-thymocyte globulin (ATG)	<1%	0			Prevention of graft-versus-host reaction (stemcell transplantation);	96
	Asparaginase (Erwinase/Paronal)	<1%	0	Thromboembolic events; Myocardial infarction (1 case report);		Acute lymphoblastic leukemia;	9
	Histone deacetylase inhibitors	<1%	0	ST-T abnormalities (15%); QT interval prolongation (4%);		Multiple myeloma;	97
	Irinotecan	<1%	0			Colorectal carcinoma;	98
	LHRH agonist/antagonist	<1%	0	QT interval prolongation;		Prostate cancer;	99

## Sheet: References
Ref #
1	Goldberg MA, Antin JH, Guinana EC, et al. Cycolphosphamide cardiotoxicity: an analysis of dosing as a risk factor. Blood. 1986;68:1114-8
2	Gottdiener JS, Appelbaum FR, Ferrans VJ, et al. Cardiotoxicity associated with high-dose cyclophosphamide therapy. Arch Intern Med. 1981;141:758-63
3	Steinherz LJ, Steinherz PG, Mangiacasale D, et al. Cardiac changes with cyclophosphamide. Med Pedriatr Oncol. 1981;9:417-22
4	Kamphuis JAM, Linschoten M, Cramer MJ et al. Cancer therapy-related cardiac dysfunction of nonanthracycline chemotherapeutics: whats the evidence? JACC CardioOncology. 2019; 1(2):280-90
5	Brade W, Herdrich K, Kachel-Fischer U, Araujo C. Dosing and side-effects of ifosfamide plus mesna. J Cancer Res Clin Oncol. 1991;117:164-86
6	Quezado ZM, Wilson WH, cunnion RE, et al. High-dose ifosfamide is associated with severe, reversible cardiac dysfunction. Ann Intern Med. 1993;11891):31-6
7	Antman K, Crowley J, Balcerzak SP, et al. An intergroup phase III randomized study of doxorubicin and dacarbazine with or without ifosfamide and mensa in advanced soft tissue and bone sarcomas. J Clin Oncol. 1993;11(7):1276-85
8	Cheson BD, Brugger W, Damaj G, et al. Optimal use of bendamustine in hematological disorders: Treatment recommendations from an international consensus panel - an update
9	Pai VB, Nahata MC. Cardiotoxicity of chemotherapeutic agents: incidence, treatment and prevention. Drug Saf. 2000; 22(4):263-302.
10	Khan S, Chen CL, Brady MS, et al. Unstable angina associated with cisplatin and carboplatin in a patient with advanced melanoma. Journal of Clinical Oncology. 2012 30(18):163-164
11	Feliz V, Saiyad S, Ramarao SM, et al. Melphalan-induced supraventricular tachycardia: incidence and risk factors. Clin Cardiol. 2011; 34(6):356-359
12	Ritchi DS, Seymour JF, Roberts AW et al. Acute left ventricular failure following melphalan and fludarabine conditioning. Bone Marrow Transplantation. 2001; 28:101-103
13	Swain SM, Whaley FS, Ewer MS. Congestive heart failure in patients treated with doxorubicin. Cancer. 2003;97(11):2869-79
14	von Hoff Dd, Layard MW, Basa P, et al. Risk factors for doxorubicin-induced congestive heart failure. Ann Intern Med. 1979;91(5):710-7
15	Ryberg M, Nielsen D, Cortese G, et al. New insight into epirubicin cardiac toxicity: competing risk analysis of 1097 breast cancer patients. J Natl Cancer Inst. 2008;100(15):1058-67
16	Nielsen D, Jensen JB, Dombernowsky P et al. Epirubicin cardiotoxicity: a study of 135 patients with advanced breast cancer. Journal of Clinical Oncology. 1990;8(11):1806-10
17	Anderlini P, Benjamin RS, Wong FC, et al. Idarubicin cardiotoxicity: a retrospective study in acute myeloid leukemia and myelodysplasia. J Clin Oncol. 1995;13:2827-34
18	von Hoff DD, Rozencweiq M, Layard M, et al. Daunomycin-induced cardiotoxicity in children and adults. A review of 110 cases. Am J Med. 1977;62(2):200-8
19	Halazun JF, Wagner Hr, Gaeta JF. Daunorubicin cardiac toxicity in children with acute lymphocytic leukemia. Cancer. 1974;33(2):545-54
20	Smith IE. Mitoxantrone (novantrone): a review of experimental and early clinical studies. Cancer Treat Rev. 1983;10:103-15
21	Fleischer V, Salmen A, Kollar S et al. Cardiotoxicity of mitoxantrone treatment in a German cohort of 639 multiple sclerosis patients. J Clin Neurol. 2014;10(4):289-295
22	Jeha S, Gaynon PS, Razzouk BI, et al. Phase II study of clofarabine in pediatric patients with refractory or relapsed acute lymphoblastic leukemia. J Clin Oncol. 2006;24(12):1917-23.
23	Thomas X, de Botton S, chevret S, et al. Randomized phase II study of clofarabine-based consolidation for younger adults with acute myeloid leukemia in first remission. J Clin Onc
24	https://www.accessdata.fda.gov/drugsatfda_docs/label/2004/021673lbl.pdf
25	Kelly C, Bhuva N, Harrison M, et al. Use of raltitrexed as an alternative to 5-fluorouracil and capecitabine in cancer patients with cardiac history. Eur J Cacer. 2013;49910):2303-10
26	Polk A, Vaage-Nilsen M, Vistisen K, et al. Cardiotoxicity in cancer patients treated with 5-fluorouracil or capecitabine: a systematic review of incidence, manifestations and predisposing factors. Cancer Treatment Reviews. 2013;19:974-84
27	Navada SC, Silverman LR. Safety and efficacy of azacitidine in elderly patients with intermediate to high-risk myelodysplastic syndromes. Ther Adv Hematol. 2017;16(8):805-10
28	Newman M, Malla M, Gojo I. Azacitidine-induced pericarditis: a case series. Pharmacotherapy. 2016;36(4):690-5
29	Bibault JE, Cambier N, Lemahieu JM, et al. Acute myocarditis induced by hypomethylating agents. J Clin Oncol. 2011;29(14):e411-2
30	Koczwara B, Spangenthal E, Bernstein SH. The development of congestive cardiac failure in a patient with hairy cell leukemia treated with 2-chlorodeoxyadenosine. Leukemia & Lymphoma. 1997; 26:413-415
31	Reykdal S, Sham R, Kouides P. Cytarabine-induced pericarditis: a case report and review of the literature on the cardio-pulmonary complications of cytarabine therapy. Leuk Res. 1995;19(2):141-4
32	Gutheil J, Finucane D. Antimetabolites. In: The chemotherapy Sourcebook, 3rd, Perry MC, Lippincott, Williams and Wilkins, Philadelphia 2001, p 208.
33	Khan MF, Gottesman S, Boyella R et al, Gemcitabine-induced cardiomyopathy: a case report and review of the literature. Journal of Medical Case Reports 2014; 8:220
34	Grem JL, King SA, Chun GH, et al. Cardiac complications observed in elderly patients follow 2'-deoxycoformycin therapy. American Journal of Hematology. 1991; 38(3):245-247
35	Verweij J, Funke-Kupper A, Teule G, Pinedo H.A prospective study on the dose dependency of cardiotoxicity induced by mitomycin C. Med Oncol Tumor Pharmacother 1988;5:159–63.
36	Jones RL, Ewer MS. Cardiac and cardiovascular toxicity of nonanthracycline anticancer drugs. Expert Review of Anticancer Therapy. 2006; 6(9):1249-69
37	Vogelzang NJ, Frenning DH, Kennedy BJ, et al. Coronary artery disease after treatment with bleomycin and vinblastine. Cancer Treat Rep. 1980;64(10-11):1159
38	Ewer MS, Suter TM, Lenihan DJ, et al. Cardiovascular events among 1090 cancer patients treated with sunitinib, interferon, or placebo: A comprehensive adjudicated database analysis demonstrating clinically meaningful reversibility of cardiac events. Eur J Canc (2014)50:2162-2170
39	Slørdal L, Spigset O. Heart failure induced by non-cardiac drugs. Drug safety. 2006;29(7):567-586
40	Marty M, Cognetti F, Maraninchi D, et al. Randomized phase II trial of the efficacy and safety of trastuzumab combined with docetaxel in patients with human epidermal growth factor receptor 2-positive metastatic breast cancer administered as first-line treatment: the M77001 study group. J Clin Oncol 2005; 23:4265-4274
41	Lapeyre-Mestre M, Gregoire N, Bugat R, et al. Vinorelbine-related cardiac events: a meta-analysis of randomized clinical trials. Fundam Clin Pharmacol. 2004; 18(1):97-105
42	Lesimple T, Edeline J, Carrothers TJ, et al. A phase I, open-label, single-arm study for QT assessment of eribulin mesylate in patients with advanced solid tumors. Investigational New Drugs. 2013; 31(4):900-909
43	Perez EA, Lerzo G, Pivot X, et al. Efficacy and safety of ixabepilone (BMS-247550) in a phase II study of patients with advanced breast cancer resistant to an anthracycline, a taxane and capecitabine. J Clin Oncol. 2007;25:3407
44	Thomas ES, Gomez HL, Li RK, et al. Ixabepilone plus capectabine for metastatic breast cancer progressing after anthracycline and taxane treatment. J Clin Oncol. 2007;25:5210
45	Arbuck SG, Strauss H, Rowinsky E, et al. A reassessment of cardiac toxicity associated with Taxol. J Natl Cancer Inst Monogr. 1993;15:117-30
46	Rowinsky EK, McGuire WP, Quarnieri T, et al. Cardiac disturbances during the administration of taxol. J Clin Oncol. 1991;9(9):1704-12
47	Perez EA. Paclitaxel in breast cancer. The oncologist. 1998;3:373-389
48	Yeh ET, Bickford CL. Cardiovascular complications of cancer therapy: incidence, pathogenesis, diagnosis, and management. J Am Coll Cardiol. 2009;53(24):2231-2247
49	Mantarro S, Rossi M, Bonifazi M, et al. Risk of severe cardiotoxicity following treatment with trastuzumab: a meta-analysis of randomized and cohort studies of 29,000 women with breast cancer. Intern Emerg Med. 2016;11:123-140.
50	Lenihan D, Suter T, Brammer M, Neate C, Ross G, Baselga J. Pooled analysis of cardiac safety in patients with cancer treated with pertuzumab. Ann Oncol. 2012;23(3):791-800.
51	Li W, Croce K, Steensma DP, et al. Vascular and metabolic implications of novel targeted cancer therapies. JACC. 2015;66(10):1160-78
52	Leighl NB, Raez LE, Besse B, et al. A multicenter, phase 2 study of vascular endothelial growth factor trap (aflibercept) in platinum- and erlotinib-resistan adenocarcinoma of the lung. Journal of Thoracic oncology. 2010; 5(7):1054-1059
53	Economopoulou P, Kotsakis A, Kapiris I et al. Cancer therapy and cardiovascular risk: focus on bevacizumab. Cancer Manag Res. 2015;7:133-43
54	Scappaticci FA, Skillings JR, Holden SN, et al. Arterial thromboembolic events in patients with metastatic carcinoma treated with chemotherapy and bevacizumab. J Natl Cancer Inst. 2007;99(16):1232-9
55	Chen J, Lu Y, Zheng Y. Incidence and risk of hypertension with bevacizumab in nonsmall-cell lung cancer patients: a metaanalysis of randomized controlled trials. Drug Des Dev Ther. 2015;9:4751-4760.
56	Lenihan DJ, Alencar AJ, Yang D, et al. Cardiac toxicity of alemtuzumab in patients with mycosis fungoides/Sezary syndrome. Blood. 2004;104:655-658
57	Vaklavas C, Forero-Torres A. Safety and efficacy of brentuximab vedotin in patients with Hodgkin lymphoma or systemic anaplastic large cell lymphoma. Ther Adv Hematol. 2012;3(4):209-225
58	Gronich N, Lavi I, Barnett-Griness O, et al. Tyrosine kinase-targeting drugs-associated heart failure. British Journal of Cancer. 2017;116:1366-1373
59	Yang ZY, Liu L, Mao C, et al. Chemotherapy with cetuximab versus chemotherapy alone for chemotherapy-naive advanced non-small cell lung cancer. Cochrane Database Syst Rev. 2014;11:CD009948
60	Boku N, Sugihara K, Kitagawa Y et al. Panitumumab in Japanese patients with unresectable colorectal cancer: a post-marketing surveillance study of 3085 patients. Jpn J Clin Oncol. 2014;44(3):214-23
61	Wang J, Wang Z, Zhao Y. Incidence and risk of hypertension with ramucirumab in cancer patients: a meta-analysis of published studies. Clin Drug Investig. 2015; 35:221-228
62	Qi WX, Shen Z, Tang LN et al. Congestive heart failure risk in cancer patients treated with vascular endothelial growth factor tyrosine kinase inhibitors: a systematic review and meta-analysis of 36 clinical trials. British Journal of Pharmacology. 2014;7
63	https://www.accessdata.fda.gov/drugsatfda_docs/label/2015/125377s073lbl.pdf
64	Varricchi G, Galdiero MR, Marone G, et al. Cardiotoxicity of immune checkpoint inhibitors. ESMO Open 2017;2:e000247
65	Johnson DB, Balko JM, Compton ML, et al. Fulminant myocarditis with combination immune checkpoint blockade. N Engl J Med. 2016;375:1749-55
66	Siegel DS, Martin T, Wang M, et al. A phase 2 study of single-agent carfilzomib (PX-171-003-A1) in patients with relapsed and refractory multiple myeloma. Blood 2012; 120:2817.
67	Richardson PG, Sonneveld P, Schuster MW, et al. Bortezomib or high-dose dexamethasone for relapsed multiple myeloma. N Engl J Med 2005; 352:2487.
68	Hall PS, Harshman LC, Srinivas S, Witteles RM. The frequency and severity of cardiovascular toxicity from targeted therapy in advanced renal cell carcinoma patients. JACC Heart Fail. 2013; 1(1):72-78.
69	Motzer RJ, Hutson TE, Cella D, et al. Pazopanib versus sunitib in metastatic renal-cell carcinoma. N Engl J Med. 2013; 369(8):722-731.
70	Chu TF, Rupnick MA, Kerkela R, et al. Cardiotoxicity associated with tyrosine kinase inhibitor sunitinib. Lancet. 2007;370(9604):2011-2019
71	Di Lorenzo G, Autorino R, Bruni G, et al. Cardiovascular toxicity following sunitinib therapy in metastatic renal cell carcinoma: a multicenter analysis. Ann Oncol. 2009;20(9):1535-1542.
72	Telli ML, Witteles RM, Fisher GA, Srinivas S. Cardiotoxicity associated with the cancer therapeutic agent sunitinib malate. Ann Oncol. 2008;19(9):1613-1618.
73	Kopetz S, Grothey A, Yaeger R, et al. Encorafenib, Binimetinib, and Cetuximab in BRAF V600E-Mutated Colorectal Cancer.N Engl J Med. 2019;381(17):1632-1643.
74	Dummer R, Ascierto PA, Gogas HJ, et al. Overall survival in patients with BRAF-mutant melanoma receiving encorafenib plus binimetinib versus vemurafenib or encorafenib (COLUMBUS): a multicentre, open-label, randomised, phase 3 trial. Lancet Oncol. 2018;19(10):1315-1327.
75	Dummer R, Schadendorf D, Ascierto PA. Binimetinib versus dacarbazine in patients with advanced NRAS-mutant melanoma (NEMO): a multicentre, open-label, randomised, phase 3 trial. Lancet Oncol. 2017;18(4):435-445
76	Shah RR, Morganroth J. Update on Cardiovascular Safety of Tyrosine Kinase Inhibitors: With a Special Focus on QT Interval, Left Ventricular Dysfunction and Overall Risk/Benefit. Drug Safe. 2015;38(8):693-710
77	Hoy SM. Ponatinib: a review of its use in adults with chronic myeloid leukaemia or Philadelphia chromosome-positive acute lymphoblastic leukaemia. Drugs. 2014;74(7):793-806
78	Kim KB, Kefford R, Pavlick AC, et al. Phase II study of the MEK1/MEK2 inhibitor Trametinib in patients with metastatic BRAF-mutant cutaneous melanoma previously treated with or without a BRAF inhibitor. J Clin Oncol 2013; 31:482.
79	Flaherty KT, Robert C, Hersey P, et al. Improved survival with MEK inhibition in BRAF-mutated melanoma. N Engl J Med 2012; 367:107.
80	Kindler HL, Ioka T, Richel DJ, Bennouna J, Létourneau R, OkusakaT, et al. Axitinib plus gemcitabine versus placebo plus gemcitabinein patients with advanced pancreatic adenocarcinoma: a double-blindrandomised phase 3 study. Lancet Oncol 2011;12:256–62.
81	Rugo HS, Stopeck AT, Joy AA, Chan S, Verma S, Lluch A, et al. Ran-domized, placebo-controlled, double-blind, phase II study of axitinib plus docetaxel versus docetaxel plus placebo in patients with metastaticbreast cancer. J Clin Oncol 2011;29:2459–65.
82	Verweij J, Casali PG, Kotasek D et al. Imatinib does not induce cardiac left ventricular failure in gastrointestinal stromal tumours patients: analyis of EORTC-ISG-AGITG study 62005. Eur J Cancer 2007; 43: 974–978.
83	Perik PJ, Rikhof B, de Jong FA, et al. Results of plasma N-terminal pro B-type natriuretic peptide and cardiac troponin monitoring in GIST patients do not support the existence of imatinib-induced cardiotoxicity. Ann Oncol 2008; 19:359.
84	Atallah E, Durand JB, Kantarjian H, Cortes J. Congestive heart failure is a rare event in patients receiving imatinib threapy. Blood. 2007;110:1233-7
85	Perez EA, Koehler M, Byrne J, Preston AJ, Rappold E, Ewer MS. Cardiac safety of lapatinib: pooled analysis of 3689 patients enrolled in clinical trials. Mayo Clin Proc. 2008;83(6):679-686.
86	Choi HD, Chang MJ. Cardiac toxicities of lapatinib in patients with breast cancer ant other HER2-positive cancers: a meta-analysis. Breast Cancer Res Treat. 2017;166:927-936
87	Zhu Q, Hu H, Weng DS, et al. Pooled safety analyses of ALK-TKI inhibitor in ALK-positive NSCLC. BMC Cancer. 2017;17:412
88	Ou SH, Tong WP, Azada M, et al. Heart rate decrease during crizotinib treatment and potential correlation to clinical response. Cancer 2013; 119:1969.
89	Yun S, Vincelette N, Acharya U, et al. Risk of atrial fibrillation and bleeding diathesis associated with ibrutinib treatment: a systematic review and pooled analysis of four randomized controlled trials. Clin Lymphoma Myeloma Leuk. 2017; 17(1):31-37
90	Keating GM. Dasatinib: a review in chronic myeloid leukaemia and Ph+ acute lymphoblastic leukaemia. Drugs. 2017;77:85-96
91	Grothey A, van Cutsem E, Sobrere A, et al. Regorafenib monotherapy for previously treated metastatic colorectal cancer (CORRECT): an international, multicentre, randomised, placebo-controlled, phase 3 trial. Lancet. 2013; 381:303-12
92	Ghatalia P, Morgan CJ, Je Y, et al. Congestive heart failure with vascular endothelial growth factor receptortyrosine kinase inhibitors. Critical reviews in oncology/hematology. 2015; 94(2):228-37
93	McArthur GA, Chapman PB, Robert C, et al. Safety and efficacy of vemurafenib in BRAF(V600E) and BRAF(V600K) mutation-positive melanoma (BRIM-3): extended follow-up of a phase 3, randomised, open-label study. Lancet oncol. 2014;15(3):323-32
94	Moslehi JJ. Cardiovascular toxic effects of targeted cancer therapies. NEJM. 2016;375:1457-67
95	Lubiniecki GM, Berlin JA, Weinstein RB, et al. Thromboembolic events with estramustine phosphate-based chemotherapy in patients with hormone-refractory prostate carcinoma: results of a meta-analysis. Cancer. 2004;101(12):2755
96	Gaber AO, Monaco, AP, Russel JA et al. Rabbit antithymocyte globulin (thymoglobulin): 25 years and new frontiers in solid organ transplantation and haematology.Drugs. 2010;70(6):691-732
97	Schiattarella GG, Sannino A, Toscano E, et al. Cardiovascular effects of histone deacetylase inhibitors epigenetic therapies: Systematic review of 62 studies and new hypotheses for future research. In J Cardiol. 2016;219:396-403
98	Lamb YN, Scott LJ. Liposomal irinotecan: a review in metastatic pancreatic adenocarcinoma. Drugs. 2017; 77:785-792
99	Nguyen PL, Je Y, Schutz FAB, et al. Association of androgen deprivation therapy with cardiovascular death in patients with prostate cancer. A meta-analysis of randomized trials. JAMA. 2011; 306(21):2359-66
